# Supplementary material for: Targeted Control of Gene Expression Using CRISPR-Associated Endoribonucleases
Source: Cells. 2025 Apr 3;14(7):543. doi: 10.3390/cells14070543 (PMC11988398; doi:10.3390/cells14070543)
Supplement: Supplementary file 1 [file cells-14-00543-s001.zip]

Archive with 1 entries (1 files):
- cells-3505255-supplementary.pdf
